# Supplementary material for: Critical role of thrombospondin-1 in promoting intestinal mucosal wound repair
Source: JCI Insight. 2024 Jul 30;9(17):e180608. doi: 10.1172/jci.insight.180608 (PMC11385097; doi:10.1172/jci.insight.180608)
Supplement: Supporting data values [file jciinsight-9-180608-s133.xlsx]

## Sheet: Figure 1B
Time (h)
0h	8h	24h	72h
2.36769	78.5405	36.64	8.05438
1	50.4255	120.27	29.9169
1.10116	118.11	29.654	50.0947
			41.6199

## Sheet: Figure 2A
WT	Thbs1-/-
55.2419	25.135
39.5387	18.5981
52.9388
50.5566	24.7715
36.8668	22.9456
73.4049	13.8068
61.3892	22.44

## Sheet: Figure 2B
WT > WT	Thbs1-/- > WT	WT > Thbs1-/-	Thbs1-/- > Thbs1-/-
55.0839	22.7208	36.5304	21.9624
64.379	30.0796	40.8697	19.8648
48.9392	45.8135	26.0551	17.3716
44.6646	30.3752	30.1648	18.3905
49.6191	36.8291	27.0963	36.4356

## Sheet: Figure 3C
Thbs1fl/fl	Thbs1ΔIEC
43.8019	8.09501
50.2326	26.7124
39.0327	19.9317
40.9367
40.9778	14.1123
44.5922	13.137
41.9448	18.5597
43.3547	19.2239
45.1971

## Sheet: Figure 3D
Day 0			Day 1			Day 2			Day 3			Day 4			Day 5			Day 6			Day 7			Day 8			Day 9			Day 10			Day 11
Thbs1fl/fl	Thbs1ΔIEC		Thbs1fl/fl	Thbs1ΔIEC		Thbs1fl/fl	Thbs1ΔIEC		Thbs1fl/fl	Thbs1ΔIEC		Thbs1fl/fl	Thbs1ΔIEC		Thbs1fl/fl	Thbs1ΔIEC		Thbs1fl/fl	Thbs1ΔIEC		Thbs1fl/fl	Thbs1ΔIEC		Thbs1fl/fl	Thbs1ΔIEC		Thbs1fl/fl	Thbs1ΔIEC		Thbs1fl/fl	Thbs1ΔIEC		Thbs1fl/fl	Thbs1ΔIEC
0	0		0.67	0		0.67	0.67		0.67	0		1.33	0.67		1.33	1.33		1.67	3.33		2.33	3.67		3.67	4		2.67	3.33
0	0		0.67	0.67		0	0		0.67	0.67		0.67	1.33		2	1.33		3	3.33		3	3.67		3.33	3.33		2.67	4
0	0		0	0		0	0.67		0.67	0		0.33	1.33		1	1.33		1.33	3		2.33	3.67		3	4		1.67	4
0	0		0	0.67		0	0.67		1.33	0.67		0.67	1.33		1.33	1.33		1.33	3.33		2	3.67		1	4		1.67	3.33		0.67			0.33
0	0		0	0		0	0.67		0.67	0.67		0.67	0.67		0.33	2		1.67	1.67		2	3		2.33	3.33		1.67	3.33		1.67			1.67
0	0		0	0		0	0		0	0.67		0.33	2		0.67	1.33		1	0.67		2.67	2		3	3		1.67	2.33		0.67	3		2	3
0	0		0	0.67		0	0		1.33	0.67		0.67	0.67		0.67	0.67		1	0.67		2.67	3.33		3	3		2.33	3		2.33	3		2.33	3.33
0	0		0.67	0.67		0	0.67		0	0.67		0.67	0.67		0.67	0.67		1.33	1.33		2.33	2		3	3		2.33	3		3	1.67		2.67	2.33
0	0		0	0.67		0	0		0.67	0.67		0	0.67		0.67	0.67		0.67	1.33		1.33	1.67		2.33	3		2.33	3		1.67	2.33		1.33	2.33
0	0		0	0.67		1	0		0.33	0		1	0		1	0		1.67	1.33		1.67	2.33		1.67	1.33		2.33	2		2.33	3		1	1.67
0	0		0	0		0	0.67		0.67	0		0	1.33		0	0		1.33	2		2.67	1.67		3	2		2.67	3		2	3		1.33	2.33
0	0		0	0		0.67	1.33		0	0		0	0		1.33	0		2.67	0		3.33	0.67		2.33	1		2.33	2.67		2.33	2.67		1	1
	0			0			1			0.67			0.67			0.67			1.33			2.67			3			3			3			2.33
	0			0			0.67			0			0.67			2			2			3			3			2.67			3.33			2.33

## Sheet: Figure 3E
Thbs1fl/fl	Thbs1ΔIEC
8.42696	11.9335
6.42394	14.2448
9.45222	14.0791
	11.1477
	11.4037

## Sheet: Figure 4A
TSP1 (ng/mL)
0	10	100	1000
0.744896	1.47222	1.40761	0.872243
1.19147	1.75339	1.72537	1.42387
0.445467	2.09031	1.5592	1.40559
1.28593		2.01456
0.86373		1.83049
1.4685		1.44073
0.960283	1.16398	1.37635	1.32217
1.03695	1.28494	1.67801	1.26889
1.04067	1.33608	1.00115	1.54004
0.962094	1.21583	0.769931	1.10661
0.747207	1.20403	1.52415	0.944507
0.898632	1.60677	1.39998	1.47578
1.0624	1.15729	1.63131	1.36571
1.13128	1.47851	1.31859	1.43272
1.16049	1.37411	0.697355	1.1134

## Sheet: Figure 4B
TSP1 (ng/mL)
0	100
0.980564	1.85617
1.01944	1.88902
1.07231	1.3833
0.927689	1.06687
1.34563	1.16273
0.883906	1.29226
0.770462	1.61775

## Sheet: Figure 4C
TSP1 (ng/mL)
0	100
0.801589	1.18916
1.19841	0.951622
0.959143	0.992189
1.04086	1.09715

## Sheet: Figure 4D
	TSP1 (ng/mL)
	0 ng/mL TSP1			100 ng/mL TSP1			1 μg/mL TSP1			10 μg/mL TSP1
Time (h)	Mean	SEM	N	Mean	SEM	N	Mean	SEM	N	Mean	SEM	N
0.5	21.311	1.40991	84	21.9495	1.3543	98	19.0506	1.49425	106	17.3653	0.896255	106
1	63.0315	4.12519	84	69.0373	4.4184	98	57.3725	4.08785	106	53.8417	2.70591	106
1.5	119.044	8.01186	84	134.95	8.70302	98	110.726	7.63696	106	105.241	5.28281	106
2	186.531	12.9759	84	215.598	13.8652	98	176.06	11.9062	106	169.16	8.47944	106
2.5	262.368	18.8802	84	309.302	19.9071	98	251.748	16.7931	106	243.482	12.2683	106
3	344.913	25.6169	84	414.45	26.8309	98	336.351	22.2019	106	327.165	16.6781	106
3.5	434.054	33.4019	84	531.036	34.7149	98	427.233	27.7873	106	419.47	21.7183	106
4	529.266	42.1127	84	658.889	43.7105	98	525.557	33.9443	106	519.144	27.3102	106
4.5	630.588	51.8115	84	796.699	53.5753	98	630.657	40.6924	106	625.466	33.4903	106
5	736.25	62.1495	84	945.645	64.5684	98	742.265	48.0237	106	738.379	40.4223	106
5.5	846.684	73.1675	84	1104.66	76.7815	98	860.085	55.581	106	858.013	48.1416	106
6	961.255	84.769	84	1272.82	90.0283	98	984.617	63.5547	106	985.047	56.6113	106
6.5	1080.38	97.4001	84	1448.86	104.25	98	1115.6	71.9505	106	1119.65	65.9628	106
7	1204.07	110.715	84	1633.42	119.423	98	1253.49	80.7892	106	1260.87	76.057	106
7.5	1330.49	124.377	84	1826.89	135.833	98	1399.22	90.4464	106	1407.89	86.9943	106
8	1463.92	139.245	84	2030.5	153.367	98	1552.33	101.181	106	1561.13	98.651	106
8.5	1605.37	155.656	84	2240.53	171.628	98	1711.73	112.635	106	1722.65	111.261	106
9	1753.44	173.065	84	2460.15	191.026	98	1878.11	125.081	106	1890.79	124.574	106
9.5	1908.62	191.328	84	2685.46	211.241	98	2049.66	138.605	106	2065.67	138.304	106
10	2072.49	210.588	84	2918.3	232.494	98	2227.62	152.994	106	2248.65	152.523	106
10.5	2243.3	230.41	84	3160.44	254.748	98	2414.82	168.683	106	2438.21	166.989	106
11	2421.5	251.316	84	3412.4	278.044	98	2612.06	185.558	106	2633.25	182.047	106
11.5	2602.66	272.975	84	3675.67	302.449	98	2815.03	202.512	106	2833.8	197.704	106
12	2784.25	294.62	84	3947.18	327.493	98	3022.96	219.493	106	3039	213.934	106
12.5	2970.94	317.091	84	4225.91	353.257	98	3234.36	236.282	106	3249.3	230.577	106
13	3162.27	340.515	84	4513.76	379.151	98	3447.25	252.973	106	3464.66	247.689	106
13.5	3354.59	363.748	84	4807.23	405.147	98	3663.46	269.266	106	3684.92	265.213	106
14	3548.88	386.73	84	5108.89	431.875	98	3882.77	284.945	106	3908.98	283.348	106
14.5	3746.08	409.398	84	5417.37	459.357	98	4109.19	301.268	106	4138.47	302.081	106
15	3948.85	431.647	84	5733.23	487.101	98	4345.18	318.288	106	4373.96	321.124	106
15.5	4153.32	452.728	84	6057.94	515.882	98	4585.63	335.87	106	4613.77	340.132	106
16	4361.29	473.39	84	6384.23	545.126	98	4834.99	354.843	106	4856.13	358.805	106
16.5	4573.11	493.732	84	6717.82	575.225	98	5090.43	375.296	106	5098.13	376.961	106
17	4796.32	516.186	84	7045.45	604.357	98	5350.37	396.79	106	5343.56	395.206	106
17.5	5038.67	540.153	84	7384.15	634.248	98	5615.63	419.44	106	5589.76	413.06	106
18	5286.19	564.207	84	7731.62	666.024	98	5889.06	444.229	106	5846.2	431.401	106
18.5	5552.97	590.213	84	8079.45	697.483	98	6164.75	470.462	106	6102.33	448.814	106
19	5826.33	618.814	84	8428.48	728.881	98	6447.47	499.21	106	6364.53	466.291	106
19.5	6092.7	646.536	84	8771.11	760.147	98	6737	529.651	106	6628.83	483.012	106
20	6353.66	674.218	84	9115.62	792.858	98	7018.32	558.31	106	6881.94	498.067	106
20.5	6613.22	702.639	84	9465.14	826.782	98	7298.66	586.626	106	7123.69	513.762	106
21	6858.98	730.74	84	9806.83	859.478	98	7572.44	612.24	106	7350.83	528.749	106
21.5	7090.51	759.05	84	10136.1	894.162	98	7851.06	638.939	106	7562.02	543.506	106
22	7331.39	789.344	84	10452.7	927.254	98	8105.56	664.298	106	7749.38	556.061	106
22.5	7548.46	818.55	84	10730.5	959.504	98	8347.65	692.206	106	7938.42	570.717	106
23	7740.77	847.783	84	11055.3	998.4	98	8563.29	714.913	106	8130.45	587.46	106
23.5	7907.98	872.963	84	11361.7	1036.35	98	8730.03	729.665	106	8306.38	602.639	106
24	8073.44	886.129	84	11582.1	1054.98	98	8849.61	732.188	106	8457.92	614.364	106

[truncated: 23 more sheets: Figure 4E, Figure 4F, Figure 4G, Figure 4H, Figure 5B, Figure 5E, Figure 6C, Figure 6D, Figure 6F, Figure 6G, Figure 6H, FIgure 7A, Figure 7B, Figure 7C, Figure 7D, Figure 8B, Figure 8D, Figure 8E, Figure S1, Figure S2 …]
